# Supplementary material for: Students’ drinking behavior and perceptions towards introducing alcohol policies on university campus in Denmark: a focus group study
Source: Subst Abuse Treat Prev Policy. 2016 Apr 29;11:17. doi: 10.1186/s13011-016-0060-7 (PMC4850723; doi:10.1186/s13011-016-0060-7)
Supplement: Additional file 1: — Appendix 1: Code book. (XLSX 20 kb) [file 13011_2016_60_MOESM1_ESM.xlsx]

## Sheet: Blad1
country	Category	General code	Sub-code	Description	group	Participant	Student Quotes
BE	A - Alcohol use	A.1. Student alcohol use in general	A.1.1. Attitude	What is the general attitude towards alcohol use, being drunk? Positive vs negative?	FGD 1	1,2,3	1: You could have trouble with someone who is drunk, I think. Personally, It doesn't really bother me that much, but I've seen it happened before. 3:… and then you'll think it's funny. 2: It's part of a student environment, I think
BE	A - Alcohol use	A.1. Student alcohol use in general	A.1.1. Attitude	What is the general attitude towards alcohol use, being drunk? Positive vs negative?	FGD 1	1.3	1: I've seen a lot of worsethings in a different part of town, compared to what students do. Yes, you'll see drunk students who smoke (cannabis) but eventually… 3: … that's all. 1: Yeah, exactly! They go to sleep wasted and they might vomit, but the next they'll say 'I better not drink this evening, because yesterday was too much'... It's not like they have an urge to drink again.
BE	A - Alcohol use	A.1. Student alcohol use in general	A.1.1. Attitude	What is the general attitude towards alcohol use, being drunk? Positive vs negative?	FGD 1	1.3	3: Not drinking alcohol for a month is really hard. 1: Because there are a lot of temptations. 3: But it's not because you need alcohol, I think. It's just because people are encouraging you to come a long… 1: because it's socially acceptable… 3: yeah, and it's just not fun to be the only one who's sober. That's a fact.
BE	A - Alcohol use	A.1. Student alcohol use in general	A.1.1. Attitude	What is the general attitude towards alcohol use, being drunk? Positive vs negative?
BE	A - Alcohol use	A.1. Student alcohol use in general	A.1.1. Attitude	What is the general attitude towards alcohol use, being drunk? Positive vs negative?
BE	A - Alcohol use	A.1. Student alcohol use in general	A.1.1. Attitude	What is the general attitude towards alcohol use, being drunk? Positive vs negative?
BE	A - Alcohol use	A.1. Student alcohol use in general	A.1.2. Prevalence	Any statements about the prevalence of alcohol use within the student population.
BE	A - Alcohol use	A.1. Student alcohol use in general	A.1.3. Event-specific use	Statements about the situations in which students drink alcohol (or not).
BE	A - Alcohol use	A.1. Student alcohol use in general	A.1.4. Drunkenness	statements about the prevalence of and attitude towards drunkenness within the student population.
BE	A - Alcohol use	A.2. Student alcohol use on campus	A.2.1. Attitude	What is the attitude towards alcohol use on campus, being drunk? Positive vs negative?
BE	A - Alcohol use	A.2. Student alcohol use on campus	A.2.2. Prevalence	Any statements about the prevalence of alcohol use on campus by students
BE	A - Alcohol use	A.2. Student alcohol use on campus	A.2.3. Event-specific use	Statements about the situations in which students drink alcohol (or not) on campus.
BE	A - Alcohol use	A.2. Student alcohol use on campus	A.2.4. Drunkenness	Statements about the prevalence of and attitude towards drunkenness on campus
BE	B - Alcohol related problems	B.1. … for yourself	B.1.	What problems did participants experience themselves? Which problems were stated?
BE	B - Alcohol related problems	B.2. … for others	B.2.	What problems do others experience as a cause of students with an alcohol related problem?
BE	B - Alcohol related problems	B.3. … on campus	B.3.1. Abscence	All statements about the absence of alcohol related problems on one’s campus
BE	B - Alcohol related problems	B.3. … on campus	B.3.2. Presence	All statements about the presence of alcohol related problems on one’s campus
BE	B - Alcohol related problems	B.4. Problematic Alcohol Use	B.4.	What do students consider problematic alcohol use?
BE	B - Alcohol related problems	B.5. Prevalence	B.5.	Are there a lot of problems or no problems at all concerning alcohol use within the student population? Statements about the prevalence of this.
BE	C - Responsibility for alcohol use	C.1. University	C.1.	Statements about the responsibility of the university in alcohol related problems that occur within a student population.
BE	C - Responsibility for alcohol use	C.2. Students	C.2.	Statements about the responsibility of the students themselves in alcohol related problems that occur within a student population.
BE	C - Responsibility for alcohol use	C.3. Social Control	C.3.	Statements about the responsibility of other students (i.e. social control) in alcohol related problems that occur within a student population.
BE	C - Responsibility for alcohol use	C.4. Student clubs	C.4.	Statements about the responsibility of student clubs – fraternities in alcohol related problems that occur within a student population.

## Sheet: Danish combined template
country	Category	General code	Sub-code	Description	group	Participant	Student Quotes
DK	Rules and policy	1.1 Rules outside of the campus		Which rules outside of the campus are discussed in the FGD?	FGD 1 and 2	1 and 2	1,1:“But in regards to rules and policy, there are none" 2,2: "In regards to people drinking a lot, we have made an alcohol free introtrip, where it is only on the last day, there is a party in the evening"
DK	Rules and policy	1.1 Attitude towards rules outside of the campus		What is the attitude of students towards the rules outside of the campus?	FGD 2 and 4	2 and 1	2,2:"‘Actually it worked out really really fine on my own introtrip, it is something that has run for 3 years... and I couldn´t imagine an introtrip with alcohol involved, so it works really fine" 4,1:" It would be completely wrong, if I were to go on an introtrip without alcohol"
DK	Rules and policy	1.2 Rules on the campus		Which campus rules are discussed in the FGD?	FGD 3 and 5	4 and 8	3,4:"I also do not belive that there are any rules in regards to it (alcohol on campus), at least nothing you are told anyway" 5, 8:“There’s free access. Like in the campus, in the university, you can buy it anywhere you want"
DK	Rules and policy	1.2 Attitude towards rules on the campus (1.2.)		What is the attitude of students towards the rules on the campus?	FGD 1and 2	2 and 6	1,2:" I dont think there should be any rules…As far as we know there are not any rules and there are not any problems. If there were problems, then lets make rules and consequenses. There are not any problems so dont start making any rules" 2,6"I think they encourages it, the university. Encourages to go out and have fun. I dont think that is ok"
DK	Rules and policy	1.3: Guidance and prevention for alcohol problems		Which guidance and prevention for alcohol problems do students know? This involves every social service for students, student psychologist and also prevention campaigns, etc.
DK	Rules and policy	1.3 Attitude towards guidance and prevention for alcohol problems		What are the attitudes towards the guidance and prevention that is offered for students with alcohol (related) problems
DK	Rules and policy	1.4 Proposals for rules outside of the campus		Which proposals do the students make concerning alcohol rules outside of the campus?	FGD 4	3	4,3: ”Maybe an alcohol free introtrip or something like that"
DK	Rules and policy	1.4 Attitude towards proposals of rules outside of the campus		What do students think of the proposals they have made themselves concerning alcohol use outside of the campus?	FGD 2and 4	4 and 5	2,4: "I think it should be something like having people taking the control of it (alcohol consumption outside of campus) themself" 4,5 :" I do not think that it should be prohibited to drink e.g. on the introtrip"
DK	Rules and policy	1.5 Proposals for rules on the campus		Which proposals do the students make concerning alcohol rules on the campus?	FGD 1and 2	7 and 2	1,7:"I would probably start out by saying, that during lectures - all alcohol is prohibited" 2,2" Then you could remove the vending machines, and you could prohibit drinking on campus with the exception of the Friday campus bar and at parties"
DK	Rules and policy	1.5 Attitude towards proposals of rules on the campus		What do students think of the proposals they have made themselves concerning alcohol use on the campus?	FGD 1 and 2	4 and 6	1,4:" I can see the point in making some rules about not drinking in class. It makes good sence not to drink there, but why make the rule if there are no problem?. By making the rule you almost create a problem" 2, :" I think many would be against it"
DK	Rules and policy	1.6 Proposals for guidance and prevention for alcohol problems		Which proposals do students make for guidance and prevention concerning alcohol problems do students know? This involves every social service for students, student psychologist and also prevention campaigns, etc
DK	Rules and policy	1.6 Attitude towards proposals guidance and prevention for alcohol problems		What are the attitudes towards the guidance and prevention that is offered for students with alcohol (related) problems
DK			1.6.1. Proposals for university guidance and therapy of alcohol problems	Which proposals are given to address therapy or guidance organized by the university?
DK	Rules and policy		1.6.1 Attitudes towards proposals for university guidance	What are the attitudes towards proposals to address therapy or guidance organized by the university?
DK	Rules and policy		1.6.2. Proposals for prevention by the university for alcohol related problems	Which proposals are given for prevention by the university for alcohol related problems?	FGD 3	4	3,4:" I think that some preventive stuff can easily be done, like what we talked about before, more non-alcoholic events"
DK	Rules and policy		1.6.2 Attitude towards proposals for prevention by the university for alcohol related problems.	What are the attitudes towards the proposals for prevention by the university for alcohol related problems	FGD 3and 4	4 and 4	3,4:" it is probably the students themself that needs to go out and take initiative and create traditions and stuff that has nothing to do with alcohol" 4,4:" It must come from the management. There has to be someone or an activety manager or something responsible for this specifically"
DK	Rules and policy	1.7 Stakeholders		Who are the stakeholders when developing an on campus policy? Who should be involved when developing this policy?	FGD 3and 5	1 and 1	3,1:" It must be the responsibility and duty of the managment" 5,1 ;"I think students are an important part here. I think they should be heard and have something to say how to make the rules”
DK	Rules and policy	1.8. Policy is necessary and meaningful
DK	Rules and policy		1.8.1. Policy is necessary	Is it necessary to have an on campus alcohol policy? Is there a need for this type of policy?	FGD 3	1	3, 1:"so the thing about that there is nothing written about alcohol policy, it works, so let it be”
DK	Rules and policy		1.8.2. Policy is meaningful	Is it meaningful to have an on campus alcohol policy?	FGD 1	4	1, 4:" I can see the point about making some rules about not drinking during the lectures. It makes really good sence that you can not drink during lectures, but why make the rules if there arent any problems? By making the rule you almost create a problem"
DK	Rules and policy	1.9. Goal of policy		What should the goal be of an on campus alcohol policy? What should it aim to change?	FGD 2and 5	2 and 7	2,2:" To encourage a higher degree of professionalism and attending classes …. I dont know whether it should be the teachers, the tutors or the student-clubs, but about making a culture based on attending classes, because we have a responsibility towards eachother" 5, 7 “Yeah, basically for me the reason was, to create a social norm and seriousness, for instance if students want to come with snac…
DK	Rules and policy	1.10. Effect of policy		What will be the effect of an on campus alcohol policy? To what extend will it change anything?	FGD 2 and 3	2 and 6	2,2" It would be very rigid and and not very free, or inclusive, which I belive is a good thing of the university" 3,6:" The more rules there are made, the more rules will be broken, right?" 5, 3:“I think students would be depressed.”
DK	Situation alcohol use	2.1. Alcohol use among students in general
DK	Situation alcohol use		2.1.1. General attitude towards alcohol use	What is the general attitude towards alcohol use, being drunk? Positive vs negative	FGD 1 and 4	7 and 4	1,7:"I would say that beeing in Denmark and in general the danish culture is that if you want to be social, well then you need a little help to be social in form of alcohol" 4, 4:" I think that the norm in Denmark is that you can not have fun without alcohol"
DK	Situation alcohol use		Alcohol is part of a students’ life	Statements that address alcohol as a part of student life.	FGD 1 and 3	7 and 5	1, 7:" We are blessed that on our study, we are off every Friday… this means that we have both Thursday, Friday and Saturday where we can go out and party" 3,5"I think as a student it is "easy to drink a lot" because you live an unstructured life and sometimes you only have two classes a week, so it is easy to party on school nights"
DK	Situation alcohol use		2.1.2. Prevalence of alcohol use	Any statements about the prevalence of alcohol use within the student population.	FGD 1 and 4	7 , 6 and 4	1,7": Often in the beginning of a semester you will see far more encouraging to drink and have fun" 1,6" Well I am also on 30-40 units but that is also some good nights out - a lot goes down. I dont even have the number" 4,4" Young people in Denmark are probably drinking most in europe, so yes definately we drink a lot"
DK	Situation alcohol use		2.1.3. Alcohol events – situations	Statements about the situations in which students drink alcohol (or not).	FGD 3 and 4	6, 5 and 2	3,6:"In my study direction most people belive that alcohol is part of a good night out"4,5:" I think that almost all events in the beginning and actually also forth running includes alcohol" 4, 2 :" Sometimes it is just easier to put some beers on the table and say "well let us have a good time" instead of actually talking together and dooing something
DK	Situation alcohol use		2.1.4. Drunkenness	statements about the prevalence of and attitude towards drunkenness within the student population.	FGD 1 and 3	3 and 3	1,3:" I remember on my second semester I found myself lying on the flor in the girls restroom at A-bar in the middle of the night. I have no idea how I ended up there. When I was thinking about it the day after, I realized that " okay quite a few beers went down and also shots and stuff" and suddently you have consumed enormous amounts". 3,3:" the fellowship is about drinking together and party h…
DK	Situation alcohol use	2.2. Alcohol use on campus by students
DK	Situation alcohol use		2.2.2. Prevalence of on campus alcohol use	Statements about the prevalence of on campus alcohol use by students.	FGD 1 and 5	3 and 3	1,3:" I remember sitting in a class Thursday afternoon after the studentbar has opened and people are sitting with beers in front of them during class. In that case I would not mind if the teacher had said "Please put that away untill we are finished"5,3“I have been part of a drinking session on campus at night time”
DK	Situation alcohol use		2.2.1 General attitude towards on campus drinking		FGD 1	4 and 2	1,4:" I think that one of the first days they actually offered us beer when we came. There was sodas and beers for us. I found that a little strange" 1, 2 "I think that it is unnessesary to sell beer in the canteen"
DK	Situation alcohol use		2.2.3. Alcohol events – situations on campus	Statements about the situations in which students drink alcohol (or not )on campus	FGD 1 and 3 and 4	8 and 2 and 5	1,8:" and right after everything is finished (exams) it is like "Party time" 3,2:" The first Friday in the beginning of the study-year there is a sports day for all students studying sports. It is somthing planned on the scedule and there by something permitted by the school .... Drinking alcohol is a big part of that day and someone have had dificulties about this beeing a school planned activit…
DK	Situation alcohol use		2.2.4.Drunkenness on campus	statements about the prevalence of and attitude towards on campus drunkenness within the student population.	FGD 1 and 5	6 and 8	1,6:"Well I have spend weekends initially thinking, I have to read Saturday and Sunday but then I "accidently" went out in town because it got out of hand in the studentbar, and then also made an appointment on saturday. Then the whole friday and sunday is used recovering" 5, 8“I have never seen anyone who was drunk here
DK	Alcohol related problems	3.1. Alcohol related problems for yourself		What problems did participants experience themselves? Which problems were stated?	FGD 2 and 4	2 and 1	2,2:" At my study direction it is completely normal to put pressure on people. Like if we are 10 or 15 people at a party and you choose not to drink, you are quickly notised, because you used to drink so much that it is easy to see that you dont drink today because you are quit or something". 2.2:" There is a form of group preassure where you have to really be strong in order to say no"4,1:" I am…
DK	Alcohol related problems	3.2. Alcohol related problems for others		What problems do others experience as a cause of students with an alcohol related problem?	FGD 1 and 2	2 and 1	1,2 :" The most important problem is for sure that somebody are kept out of the social fellowship" 2, 1:" One girl from my class gets unconsious every time"
DK	Alcohol related problems	3.3. On campus alcohol problems
DK	Alcohol related problems		3.3.1. Absence on campus alcohol problems	All statements about the absence of alcohol related problems on one’s campus.	FGD 1 and 5	2 and 3	1,2:" Now I will make a risky statement, I would go so far as to say that you can not have a misuse of alcohol and study on the university" 5, 3 :“But I don’t really think that alcohol use is a problem on this campus”
DK	Alcohol related problems		3.3.2. Presence on campus alcohol problems	All statements about the presence of alcohol related problems on one’s campus.	FGD 2 and 3	7 and 1	2, 7:" I belive that the biggest problem is, when it harms the academic performance and when it effects others, because we are in the university to study, we are not in the university to get completely waisted 7 days a week" 3,1 :"Concentration, cumpulsory attendence and the social perspective, are there any more?"
DK	Alcohol related problems	3.4. Problematic alcohol use		What do students consider problematic alcohol use?	FGD 1	1	1,1:"I think that it becomes too much, when your life becomes incoherent. When you start not to attend clases, when you are not able to keep appointments and when your family looks at you saying "Have you been out again".
DK	Alcohol related problems	3.5. Prevalence alcohol problems		Are there a lot of problems or no problems at all concerning alcohol use within the student population? Statements about the prevalence of this.	FGD 2 and 3	2 and 2	2,2:" Because we know, that there are some really serious problems with people drinking way to much, and that the social relations are beeing based on beeing drunk" 3,2 ."I dont experience that many are having problems with it(alcohol)"
DK	Responsibility for alcohol use	4.1. University is responsible		Statements about the responsibility of the university in alcohol related problems that occur within a student population.	FGD 2	2	2,2:" From my perspective it is the university that chooses not to deal with it. They choose to not to take the responsibility"
DK	Responsibility for alcohol use	4.2. Students are responsible themselves		Statements about the responsibility of the students themselves in alcohol related problems that occur within a student population.	FGD 3	1	3,1:" No matter how big the problem is or what is the bigger problem people must be responsible for their own actions"
DK	Responsibility for alcohol use	4.3. Social control is responsible		Statements about the responsibility of other students (i.e. social control) in alcohol related problems that occur within a student population.	FGD 3	6	3,6:" It ended up with people preasuring me to drink. I felt preassured to drink and it also ended with me taking some shots and stuff, but I did it, because I was thinking "I am in a new place, I will not get any friends if I resign from the the fun fellowship", so I felt presured to drink.
DK	Responsibility for alcohol use	4.4. Fraternities – student clubs are responsible		Statements about the responsibility of student clubs – fraternities in alcohol related problems that occur within a student population.	FGD 3	5	3,5:" removing alcohol does not mean that there will not be anything social - there are a lot of film clubs, cultural clubs and all kinds of discussion forums like political parties, people singing and acting and all sorts of stuff.
